# Supplementary material for: Serological Immune Response Following ChAdOx1 nCoV-19 Vaccine (Covishield®) in Patients with Liver Cirrhosis
Source: Vaccines (Basel). 2022 Oct 30;10(11):1837. doi: 10.3390/vaccines10111837 (PMC9696004; doi:10.3390/vaccines10111837)
Supplement: Supplementary file 1 [file vaccines-10-01837-s001.zip]

Archive with 1 entries (1 files):
- vaccines-1971956-supplementary.pdf
